# Supplementary material for: Pathogenetic Mechanisms Underlying Major Adverse Cardiac Events in Personality Type D Patients after Percutaneous Coronary Intervention: The Roles of Cognitive Appraisal and Coping Strategies
Source: Diagnostics (Basel). 2023 Nov 2;13(21):3374. doi: 10.3390/diagnostics13213374 (PMC10648350; doi:10.3390/diagnostics13213374)
Supplement: Supplementary file 1 [file diagnostics-13-03374-s001.zip]

Archive with 1 entries (1 files):
- diagnostics-2633948-supplementary.pdf
